# Supplementary material for: Method for Estimating Temporal Gait Parameters Concerning Bilateral Lower Limbs of Healthy Subjects Using a Single In-Shoe Motion Sensor through a Gait Event Detection Approach
Source: Sensors (Basel). 2022 Jan 4;22(1):351. doi: 10.3390/s22010351 (PMC8749800; doi:10.3390/s22010351)
Supplement: Supplementary file 1 [file sensors-22-00351-s001.zip]

Archive with 1 entries (1 files):
- sensors-1512771-supplementary.pdf
